# Supplementary material for: Taste and odor preferences following Roux-en-Y surgery in humans
Source: PLoS One. 2018 Jul 5;13(7):e0199508. doi: 10.1371/journal.pone.0199508 (PMC6033408; doi:10.1371/journal.pone.0199508)
Supplement: S1 Table — All data collected for all subjects. (XLSX) [file pone.0199508.s003.xlsx]

## Sheet: All data
	RYGB / NO DRUGS
Survey #	Time Since Surgery	Surgery Type	BMI Pre-surgery	BMI Today	Change in BMI	Sweet Ratings			Salty Ratings			Sour Ratings			Bitter Ratings			Umami Ratings				Current Smoker	Former Smoker	Amt EtOH per H/P or office note	Pregnant	Mood Altering Meds (Y/N)	Pre-Op DM, HTN, OSA	Post-Op DM, HTN, OSA	Dumping, Nausea, Vomit, Dehydration	Odorant Rating - Rose	Odorant Rating - Banana	Odorant Rating - Coffee	Odorant Rating - Gasoline	Comments	Strawberries as lowest (most pleasing) sweet rating?	Sex	Race/Ethnicity
	Time Since Surgery	Surgery Type	BMI Pre-surgery	BMI Today	Change in BMI	Ice Cream	Strawberries	Cookie	French Fries	Chips	Pretzels	Lemon	Vinegar	Sauerkraut	Coffee	Dark Choc	Guinness	Steak	Chicken	Cheese
92	1	RYGB	46.8	42.2	4.6	9	1	9	9	9	9	7	7	7	9	9	9	7	1	7		X	X	X	X	X	X	X	X	1	1	9	9	Strawberries were lowest sweet rating		Female	White
614	1	RYGB	71.7	69.7	2	1	1	5	1	5	9	5	1	9	9	1	9	1	1	5		X	X	X	X	X	X	DM, HTN, OSA	X	1	9	1	9	Fav food BEFORE hamburgers, pizza	No	Female	White
14	2	RYGB	48.6	45.3	3.3	9	5	9	9	9	9	1	9	7	9	9	9	9	9	3		X	X	X	X	X	X	X	X	1	5	9	5	Mentioned eat less meat now - why umami rating higher; Before fav food was chinese, after fish and spinach	Yes	Female	White
49	2	RYGB	43.7	40.6	3.1	5	1	1	9	5	4	1	5	3	9	1	9	1	1	1		X	Yes	X	X	X	X	X	X	1	1	9	5			Female	White
51	2	RYGB	46.5	42	4.5	5	3	9	5	5	7	5	5	9	5	5	9	7	1	9		X	Yes	X	X	X	n/a	HTN	X	2	5	5	7	Strawberries were lowest sweet rating		Female	White
509	2	RYGB	43.4	40.4	3	8	1	4	4	4	8	9	9	4	9	9	9	1	2	1		X	X	X	X	X	X	X	X	2	3	8	9	Food pref - "Yes, I seem to prefer more organic food tastes compared to processed foods" Fav food BEFORE tacos/burritos, AFTER eggs (also preferred prior)	Yes	Male	White
629	2	RYGB	51.8	47	4.8	9	1	9	9	9	3	5	9	9	9	9	9	3	1	5		X	X	X	X	X	X	HTN	X	1	1	9	9	Food prefs- "Yes you have no cravings/you arent hungry" Fav food BEFORE chicken parm, AFTER don’t know only a months in	Yes	Female	White
685	2	RYGB	41.2	37	4.2	5	1	8	9	5	3	3	2	5	9	7	9	5	8	4		X	X	X	X	X	DM, HTN, OSA	X	X	2	6	2	6	Food prefs- "I have started liking yogurt, I never liked it before" Fav food BEFORE buttermilk, AFTER no fav food but doesn’t crave buttermilk	Yes	Female	White
59	3	RYGB	43.1	33.8	9.3	2	7	1	1	1	4	1	1	1	5	1	1	8	8	4		X	Yes, quit 2014	X	X	X	X	X	X	7	5	8	1			Female	White
90	3	RYGB	47.9	38.5	9.4	5	3	7	6	2	2	5	3	9	9	7	9	1	1	4		X	X	X	X	X	n/a	OSA	X	3	2	9	7	Strawberries were lowest sweet rating		Male	White
96	3	RYGB	86.5	70.1	16.4	7	1	9	8	8	5	2	9	9	5	8	9	9	1	1		X	Yes	X	X	X	X	X	X	1	1	6	5	Strawberries were lowest sweet rating		Female	White
518	3	RYGB	60	53.7	6.3	5	1	5	8	7	1	3	2	9	5	3	9	7	2	2		X	X	X	X	X	X	HTN	X	1	3	1	8	Food pref changes? - "Yes, dislike, more intensely, sweet food and dislike rich foods" Fav foods BEFORE whopper from BK/anything chocolate, AFTER green veggies (romaine lettuce w/ avocado)	Yes	Male	White
611	3	RYGB	45.3	39.5	5.8	7	3	9	9	7	7	2	5	6	5	6	9	1	1	6		X	X	X	X	X	X	HTN	X	5	3	2	5	Food prefs- "Yes I crave food that are cold, like fruit & cold veggies" Fav food BEFORE mexican food, AFTER grilled chicken, grilled asparagus	Yes	Male	White
12	4	RYGB	62.3	51.5	10.8	4	5	5	9	8	7	7	8	5	5	6	7	5	4	2		X	X	X	X	X	DM, HTN, OSA	DM, HTN, OSA	X	6	5	5	5	On front questions said most foods taste bad or have no taste (explains higher averages); Before surgery enjoyed many different foods, nothing seems good now	X	Female	White
18	4	RYGB	41.3	34.2	7.1	9	5	5	9	6	9	1	9	7	9	9	9	9	1	9		X	X	X	X	X	X	X	X	1	9	9	9	Some foods (lemon) more common than others (vinegar, sauerkraut) - could add to dif in ratings		Female	White
24	4	RYGB	44.4	35.9	8.5	3	1	2	5	6	6	5	3		9	2	9	1	1	3		X	X	X	X	X	n/a	HTN	X	1	1	1	6			Male	White
30	4	RYGB	54	44.8	9.2	9	1	5	9	5	7	1	4	9	5	9	9	5	1	1		X	Yes, quit 2009	X	X	X	X	X	X	1	4	1	7	Strawberries were lowest sweet rating		Male	White
617	4	RYGB	61.6	52.1	9.5	5	1	7	7	7	5	3	5	9	7	5	9	5	1	3		X	X	X	X	X	X	X	X	1	1	5	5	Food prefs- "Yes im craving healthier foods" Fav food BEFORE cheesecake, AFTER strawberries, watermelon, broccoli, cauliflower	Yes	Female	White
663	4	RYGB	46.8	36.5	10.3	4	4	4	4	3	5	9	6	1	6	5	9	3	1	1		X	X	X	X	X	X	X	X	1	9	5	5	Food pref changes? - "Yes, my taste has changed very much" Fav food BEFORE pasta w/ meat sauce, AFTER pasta w/ meat sauce and water"	Yes	Male	White
689	4	RYGB	41	31.9	9.1	5	2	5	7	5	5	3	5	9	3	7	9	5	1	1		X	Yes	X	X	X	HTN, OSA	X	X	3	1	1	9	Food prefs- "Not really, however I no longer crave sweets or bread" Fav food BEFORE pulled pork, cole slaw, AFTER same	Yes	Female	White
67	5	RYGB	46.3	32	14.3	9	1	9	9	9	9	9	5	9	9	9	9	6	1	1		X	Yes, quit 2014	X	X	X	n/a	OSA	X	1	5	9	9	Strawberries were lowest sweet rating		Female	White
526	5	RYGB	47.1	35.8	11.3	7	3	9	9	9	2	1	4	9	1	9	5	1	4	7		X	Yes	X	X	X	X	X	X	3	6	1	6	Food pref changes? - "Yesm Yes, I tend to go for veggies more now than chips. I don’t eat any greasy foods" Fav food BEFORE hamburgers, AFTER salmon	Yes	Male	White
555	5	RYGB	38.9	30.2	8.7	5	1	9	9	9	9	4	4	9	5	9	9	2	2	4		X	X	X	X	X	X	X	X	1	1	5	7	Food prefs - "Yes, don’t crave sweets"	Yes	Male	White
82	6	RYGB	38	27.7	10.3	7	1	9	9	9	9	3	3	1	1	9	9	5	1	3		X	X	Rare	X	X	X	X	X	1	1	1	7	Strawberries were lowest sweet rating		Female	White
130	7	RYGB	41.6	30.8	10.8	6	1	8	9	9	7	1	1	1	1	8	9	1	3	1		X	Yes	X	X	X	X	X	X	1	1	1	3	Strawberries were lowest sweet rating		Female	White
573	7	RYGB	43.9	34.7	9.2	1	5	5	9	5	5	1	8	7	1	6	7	1	1	5		X	Yes	X	X	X	X	OSA, HTN	X	3	4	1	5	Food prefs- "Yes some foods I eat that I didn’t before" Fav food BEFORE steak/liver, AFTER steak	No	Female	White
620	7	RYGB	52	37.4	14.6	8	2	7	7	8	8	2	6	5	2	9	9	3	3	3		X	X	X	X	X	X	OSA	X	2	2	1	5	No food pref changes, Fav food BEFORE and AFTER pasta w/ red sauce	Yes	Female	African American
531	8	RYGB	42.9	30.8	12.1	9	9	9	9	9	9	5	5	9	5	9	9	5	5	9		X	Yes	X	X	X	X	X	X	9	9	9	9	Food pref changes? - " Yes! Most things are too sweet/salty and foods taste spicier" Fav food BEFORE ice cream, AFTER watermelon/salad	No	Female	White
600	8	RYGB	44.5	31.3	13.2	7	1	8	9	6	7	4	3	4	8	7	5	1	1	3		X	X	X	X	X	X	X	X	1	3	2	7	Food prefs- "Yes I opt for healthier food now" Fav food BEFORE bread, AFTER salad or any veggie	Yes	Female	White
37	9	RYGB	58.9	45	13.9	6	1	6	8	3	4	1	3	4	3	5	9	1	1	4		X	X	X	X	X	n/a	HTN	X	3	1	2	8	Strawberries were lowest sweet rating		Female	White
9	12	RYGB	31.8	38	-6.2	3	9	1	1	1	1	5	1	1	1	9	3	7	7	7		X	Yes	X	X	X	HTN, OSA	HTN, OSA	X	9	9	1	1	Change in food preferences - Yes, I no longer like processed foods; Fav food before surgery was bacon, now I love zuchinni	X	Female	White
35	12	RYGB	50.3	36.6	13.7	1	1	1	3	4	7	3	7	3	1	1	9	1	3	1		X	X	X	X	X	n/a	HTN	X	1	3	1	1			Female	White
42	12	RYGB	50.8	33	17.8	9	1	9	9	9	5	6	9	9	1	9		3	2	2		X	X	X	X	X	n/a	HTN	X	2	9	1	7			Female	White
88	12	RYGB	39.9	23	16.9	9	1	7	9	5	3	3	4	2	1	1	9	5	2	1		X	X	Rare	X	X	n/a	OSA	X	1	1	1	3	Strawberries were lowest sweet rating		Female	White
91	12	RYGB	54.1	43.6	10.5	9	1	1	3	1	9	9	9	9	9	2	9	9	2	9		X	X	X	X	X	n/a	HTN, OSA	X							Female	White
665	13	RYGB	40.2	24.2	16	5	5	5	5	5		7	5	3		5	9	5	5	1		X	X	X	X	X	X	X	X	1	3	3	9	No change in food pref, fav food before and after peanut butter	No	Female	White
580	14	RYGB	59.6	33.8	25.8	9	1	5	5	9	5	1	9	9	1	5	9	1	1	1		X	Yes	X	X	X	X	X	X	1	5	1	5	Food pref changes? - "Yes, I try to eat more healthy food" Fav food BEFORE pasta, AFTER steak, chicken, veggies	Yes	Female	White
608	14	RYGB	58.6	39.9	18.7	7	1	4	8	5	1	1	2	9	9	6	9	1	2	1		X	X	X	X	X	X	HTN	X	3	2	3	5	Food prefs- "Yes, certain foods taste differently and will upset my stomach" Fav food BEFORE anything sweet, AFTER salad and fruit	Yes	Female	White
612	14	RYGB	55.4	31.8	23.6	5	9	5	3	3	7	1	1	1	1	9	1	5	5	7		X	X	X	X	X	X	X	X	9	7	1	7	Food prefs- "I don’t seem to crave greasy foods. The cravings for sweets have decreased" Fav food BEFORE pizza, canned peaches, AFTER canned peaches	No	Female	White
697	14	RYGB	39.6	26.6	13	8	1	5	6	5	5	4	9	9	4	8	9	5	1	1		X	X	X	X	X	X	OSA	X	5	1	1	9	Food prefs- "Yes, cant tolerate dairy or high sugar" Fav food BEFORE pizza, AFTER peppers	Yes	Female	White
644	13.5308	RYGB	41.5	32.2	9.3	5	1	8	9	7	5	3	1	9	1	9	9	9	1	3		X	Yes	Rare	X	X	X	X	X	1	5	1	9	Food pref changes? - "Yes, initally beef and shrimp tasted different" Fav food BEFORE chicken, shrimp, AFTER chicken, haddock	No	Female	White
664	13.8823	RYGB	44.6	34.3	10.3	8	2	4	9	7	5	5	6	2	2	7	5	3	7	2		X	Yes	Occasional	X	X	X	X	X	2	1	3	8	Food pref changes? - "Don’t care for ground meat anymore" Fav food BEFORE pasta and steak, AFTER seafoods and some steak in small amounts	Yes	Female	White
587	14.2338	RYGB	50.3	36	14.3	5	1	5	5	5	5	1	9	5	3	5	5	3	3	5		X	X	X	X	X	X	HTN, OSA	X	1	3	1	3	Food pref changes? - "yes, not starving for tons of food" Fav food BEFORE and AFTER pasta	Yes	Female	White
586	17	RYGB	42.4	25.1	17.3	9	1	5	7	3	3	3	4	9	3	1	5	5	1	1		X	X	X	X	X	X	X	X	1	1	1	9	Food pref changes? - "Yes, I no longer crave sweets or starches" Fav food BEFORE pizza, AFTER chicken	Yes	Female	White
2	24	RYGB	46.3	36.4	9.9	9	5	4	1	7	5	9	9	9	1	9	9	1	5	9		X	X	X	X	X	X	DM, HTN, OSA	X	1	1	1	5	Favorite food before was pizza, after was popcorn	X	Female	White
28	24	RYGB	45	28.5	16.5	9	1	4	5	9	3	3	4		9	5	6	1	1	3		X	X	Occasional	X	X	n/a	OSA	X	2	2		7			Female	White
65	24	RYGB	43	25.8	17.2	8	1	7	9	7	9	5	5	9	1	9	9	6	1	4		X	X	Rare	X	X	X	X	X	1	1	2	9	Strawberries were lowest sweet rating		Female	White
85	24	RYGB	36.4	22.5	13.9	8	1	3	8	3	3	2	9	9	1	5	9	1	1	2		X	X	X	X	X	n/a	OSA	X	1	1	1	9	Strawberries were lowest sweet rating		Female	White
114	24	RYGB	49.2	28.9	20.3	5	1	1	2	9	9	9	9	9	1	1	9	8	1	1		X	X	X	X	X	X	X	X	1	1	1	9			Male	Prefer Not Say
607	25	RYGB	60.6	33.7	26.9	6	1	3	7	4	4	5	2	9	2	3	5	1	1	2		X	X	X	X	X	X	X	X	1	5	1	2	Food prefs- "Prefer less fried foods, no interested in eating as much bread" Fav food BEFORE and AFTER chicken tenders	Yes	Female	White
688	25	RYGB	43.4	28.7	14.7	2	2	4	5	4	4	7	5	4	3	2	4	5	5	2		X	X	X	X	X	X	DM	X	4	3	2	8	Food prefs- "Yes some - less meat more salads and fruit" Fav food BEFORE meats, AFTER fruits	No	Female	White
694	25	RYGB	40.9	32.6	8.3	9	5	5	9	9	5	1	3	9	1	9	5	1	1	8		X	X	X	X	X	X	OSA	X	1	5	1	9	Food prefs- "Yes, I cant eat a lot of things I used to, they make me sick" Fav food BEFORE ice cream, AFTER eggs	No	Female	African American
522	26	RYGB	37.4	29	8.4	6	4	5	8	5	5	5	8	9	1	5	5	1	5	9		X	Yes	Occasional	X	X	X	X	X	5	1	1	5	Food pref changes? - "Yes, some foods I no longer choose to eat because I don’t like the taste or how I feel after; dairy products, high sugar items, etc." Fav food BEFORE chicken, AFTER beef'	Yes	Female	White
546	26	RYGB	48.9	33.9	15	1	1	5	1	1	1	1	9	7	9	1	5	1	5	5		X	X	Occasional	X	X	X	X	X	1	1	7	9	No change in food pref. Fav foods BEFORE almost everything, AFTER same, but ice cream now causes upset stomach	No	Male	White
598	26	RYGB	60.4	30.7	29.7	6	1	7	8	6	7	2	1	1	3	8	9	5	1	2		X	Yes	X	X	X	X	HTN, OSA	X	1	2	2	9	Food pref changes? - "Yes, fewer sweets, more savory/spicy" Fav food BEFORE seafood, AFTER still seafood but also crave roasted veggies often"	Yes	Male	n/a
667	26	RYGB	46.5	31.6	14.9	1	1	3	2	3	3	4	5	1	1	1	2	3	1	8		X	X	Occasional	X	X	X	HTN	X					Food pref changes? - "Yes, like chicken and pork rather than beef" Fav food BEFORE macaroni, AFTER chicken, rice, potatoes, salads	No	Female	White
538	27	RYGB	46.2	30.5	15.7	5	2	4	3	5	5	2	5	6	2	6	3	1	1	4		X	X	Occasional	X	X	X	X	X	2	3	2	4	Food pref changes? - "Yes, healthier foods" Fav food BEFORE pizza, AFTER pizza	Yes	Female	White
670	30	RYGB	41.6	28.6	13	3	3	5	3	3	5	9	9	9	3	9	9	5	3	3		X	X	X	X	X	X	X	X	3	3	3	5	No change in food preference	No	Female	White
31	36	RYGB	46.2	36.3	9.9	7	1	7	7	5	5	1	1	1	3	5	7	1	1	1		X	X	X	X	X	X	X	X	3	1	3	9	Strawberries were lowest sweet rating		Female	White
74	36	RYGB	52.7	39	13.7	7	4	7	5	4	6	3	2	5	5	8	4	4	3	2		X	X	X	X	X	n/a	DM, OSA	X	9	4	5	9	Strawberries were lowest sweet rating		Female	White
112	36	RYGB	43.7	23.6	20.1	9	1	5	6	5	5	4	6	5	6	7	9	6	3	6		X	X	X	X	X	n/a	OSA	X	1	1	1	1	Strawberries were lowest sweet rating		Female	White
668	37	RYGB	43.4	30	13.4	6	1	4	4	5	6	4	7	8	9	6	7	5	3	5		X	X	X	X	X	X	X	X	1	7	6	6	Food pref changes? - "Yes, some things don’t taste as good as they used to" Fav food BEFORE ice cream, AFTE R pizza	Yes	Female	White
684	37	RYGB	49.5	32.3	17.2	6	2	5	4	3	3	6	9	9	3	5	9	2	4	3		X	X	X	X	X	X	X	X	1	1	4	2	Food prefs- "Yes ive tried lots of different foods that I once frowned upon" Fav food BEFORE pizza, popcorn, AFTER zuchinni, squash, mushrooms	Yes	Male	White
576	38	RYGB	56.6	44.6	12	3	3	1	7	1	3	9	9	9	1	1	9	5	3	1		X	X	X	X	X	X	X	X	9	5	1	9	Food pref changes? - "Yes I used to crave sweets, now I crave chips, crackers, crunchy foods" Fav food BEFORE cake/pizza, AFTER chips	No	Female	White
622	39	RYGB	40.8	28.3	12.5	9	3	6	6	6	4	3	5	9	9	1	8	1	2	2		X	X	X	X	X	X	X	X	1	1	9	6	Food prefs- "Yes, I crave more food that I didn’t eat before like baked beans. I have no desire for cakes or extremely sweet deserts. I cant eat ice cream or drink milk and I eat more nuts" Fav food BEFORE pizza, AFTER steak, sweet potatoes	Yes	Male	African American
79	48	RYGB	51.4	34.7	16.7	5	1	2	7	3	4	5	6	8	2	4	9	1	1	1		X	X	X	X	X	X	X	X	1	1	1	8	Strawberries were lowest sweet rating		Female	White
135	48	RYGB	43	32.5	10.5	9	4	4	9	5	9	5	5	1	4	9	9	3	4	9		X	X	X	X	X	X	X	X	1	1	1	9			Male	Other
532	51	RYGB	36.7	21.2	15.5	9	1	7	7	8	5	3	5	9	9	5	9	9	9	1		X	X	X	X	X	X	X	X	4	1	6	6	Food pref changes? - "Yes cant tolerate meat, craving a lot more fruits & veggies" Fav foods BEFORE chicken, AFTER hummus	Yes	Female	White
626	52	RYGB	46	40.7	5.3	5	3	3	5	7	3	2	3	2	9	3		1	1	1		X	X	Rare	X	X	HTN, OSA	X	X	1	1	1	9	No food pref change, fav food BEFORE AND AFTER cheese	No	Female	White
128	60	RYGB	51.7	40	11.7	3	3	3	2	4	3	5	7	2	9	7	9	2	1	3		X	X	Once a week, 2-4 light beers	X	X	X	X	X	3	3	9	6			Female	White
523	64	RYGB	51.1	31.8	19.3	7	9	3	9	3	3	9	9	7	3	3	9	1	5	1		X	Ye	Rare	X	X	HTN	HTN	X	3	3	1	9	Food pref changes? - "Yes, falvors are different" Fav foods BEFORE cheesburger & fries, AFTER soups & salad	No	Male	White
646	66	RYGB	58.9	56.5	2.4	8	1	7	8	7	7	1	3		1	9	9	5	1	1		X	X	X	X	X	X	X	X					No food pref changes, fav food BEFORE and AFTER pizza	Yes	Female	White
159	72	RYGB	48.2	28.8	19.4	3	1	3	5	3	3	7	1	9	1	9	9	1	1	9		X	X	Occasional	X	X	X	X	X	1	1	1	1	Strawberries were lowest sweet rating		Female	White
513	72	RYGB	47.2	39.4	7.8	5	1	3	7	5	3	9	9	3	1	3	9	7	3	3		X	Yes	Occasional	X	X	X	X	X	1	3	1	5	Food pref changes? - "Dairy products bother me, ice cream is the worst. Less snack foods no chips, etc. and more fruits" Fav food BEFORE ice cream, AFTER mostly fruits & coffee	Yes	Female	White
615	72	RYGB	45.5	34.7	10.8	4	1	3	6	3	2	5	7	9	9	9	9	3	2	2		X	X	X	X	X	X	X	X	2	2	4	9	Food prefs- "Yes, no longer drink milk don’t eat much ice cream" Fav food BEFORE pizza, same AFTER	Yes	Female	White
533	83	RYGB	55.4	33.8	21.6	1	1	1	1	1	3	5	9	9	9	1	9	1	1	1		X	X	X	X	X	X	X	X	1	5	1	5	Food pref changes? - "No, I still like fatt foods over healthy foods. But I do enjoy eating more vegetables since surgery" Fav foods BEFORE chips, pop, cookies, candy, chocolate, AFTER cookies, candy, chocolate, french fries	No	Female	White
535	83	RYGB	43.4	32.9	10.5	1	2	1	1	1	2	5	8	4	7	4	9	1	5	2		X	X	Rare	X	X	X	X	X	1	2	1	2	Foof pref changes? - "Now now, but at first (1.5 years) I preferred lighter food like fish & salad. I still love salad more now" Fav food BEFORE junk food, AFTER junk food	No	Female	White
153	84	RYGB	47.8	39.2	8.6	9	1	7	9	6	4	3	6	3	9	6	9	5	1	9		X	X	Rare	X	X	X	X	X	1	4	6	9	Strawberries were lowest sweet rating		Female	White
539	84	RYGB	45.5	37.7	7.8	9	4	3	3	3	4	5	5	3	3	7	9	6	1	1		X	Yes	X	X	X	X	X	X	1	1	1	9	Food pref changes? - "Certain foods are unsettling to my stomach and cause me to become nauseaus. Some have changed over time; I couldn’t eat raw tuna fish for two years after my surgery, now I cant eat sausage." Fav food BEFORE pizza, AFTER chicken	No	Female	White
606	85	RYGB	50.6	23.1	27.5	9	1	9	9	8	7	3	1	1	1	9	9	1	1	5		X	X	X	X	X	X	X	X	1	5	1	9	Food prefs- "Yes, no longer crave sugar and carbs" Fav food BEFORE ice cream, sugar, carbs, AFTER eggs, veggies, fruit, chicken, beef	Yes	Female	White
687	87	RYGB	49.1	43.4	5.7	5	3	5	5	5	9	7	5	9	3	5	5	3	1	1		X	X	X	X	X	X	X	X	1	1	3	7	No food pref changes, fav food BEFORE sweet food, AFTER cheese	Yes	Female	White
565	93	RYGB	39.8	29.6	10.2	3	5	3	3	3	3	3	5	7	1	5	7	3	3	3		X	X	X	X	X	X	X	X	9	3	3	5	Food prefs NO change, Fav food BEFORE AND AFTER italian/pizza	No	Female	White
554	97	RYGB	68.2	37.8	30.4	3	1	4	7	6	3	2	9	9	9	9	9	2	1	2		X	Yes	X	X	X	X	X	X	1	2	9	9	Food prefs - "Yes, cant eat spaghettis but can eat other pastas, not a lot of meat, like veggies more" Fav food BEFORE prime rib, pasta, chips & dip, salty food, cookies, AFTER salads, chicken	Yes	Female	White
671	101	RYGB	55.4	40.4	15	2	9		2	5				3	9			9	9	6		X	Yes	X	X	X	X	X	X	9	9	9	2	Food pref changes? - "stay away from fried food" Fav food BEFORE cake, AFTER seafood	No
659	106	RYGB	49	34.4	14.6	8.5	1.5	4.5	8.5	8.5	1.5	2.5	1.5	8.5	2.5	5	8.5	1.5	1.5	1.5		X	X	X	X	X	X	X	X	1.5	1.5	1.5	5.5	Food prefs- "Some foods are more appealing to me" Fav food BEFORE sausage, macaroni, AFTER chicken, salads	Yes	Female	White
550	121	RYGB	49.6	35.9	13.7	9	2	7	9	6	9	2	5		2	2	9	2	2	5		X	X	X	X	X	X	X	X	4	3	2	5	Food prefs - "I don’t like doughy, greasy, sugary items" Fav food BEFORE pasta, AFTER shrimp	Yes	Female	White
660	133	RYGB	46.9	28.3	18.6	3	3	1	1	2	5	9	9	9	5	1	9	3	3	1		X	X	X	X	X	X	X	X	1	5	1	9	No change in food prefs, fav food BEFORE and AFTER carbs	No	Female	White
696	139	RYGB	38.4	30.8	7.6	9	1	8	9	7	7	5	9	9	6	8	9	7	1	4		X	X	X	X	X	X	X	X	1	1	5	9	Food prefs- "Yes I eat different foods now that I didn’t like before" Fav food BEFORE ice cream, AFTER chicken	Yes	Female	White
544	143	RYGB	48.6	27.8	20.8	9	1	9	9	7	5	1		1	2	9	9	3	4	4		X	X	X	X	X	X	HTN	X	1	2	1	7	Food pref changes? - "Yes, no more pizza, more salad & water" Fav food BEFORE pizza, AFTER eggs and salads	Yes	Female	White
		time since surgery	Mean	SEM	Median
count	89	<=12 mo. N=35	5.25714	0.581714	4
Mean	33.3781
SEM	3.82373	>12 mo. N=54	51.6046	4.89197	37
Median	24	correlation w/BMI change		0.261079
	RYGB / DRUGS
60	1	RYGB	40.8	36.5	4.3	9	1	7	9	6	4	6	9	1	9	9	9	3	1	1		X	X	X	X	Yes	n/a	OSA	X	1	1	2	9	Strawberries were lowest sweet rating		Female	White
54	3	RYGB	40.3	32.6	7.7	3	3	4	7	5	8	7	7	8	8	6	7	1	2	8		X	X	X	X	Yes	n/a	HTN, OSA	X	2	7	7	5
536	3	RYGB	45.5	42.7	2.8	9	2	9	9	9	8	3	6	9	7	9	9	8	8	5		X	Yes	X	X	Yes	X	X	X	4	8	2	7	Fav food BEFORE is pizza, AFTER eggs & steamed veggies	Yes	Female	White
71	3	RYGB	47.3	39.3	8	1	1	5	9	5	5	5	5	7	1	1	9	1	1	3		X	X	X	X	Yes	X	X	X	1	3	1	5
124	5	RYGB	42.4	33.1	9.3	7	1	9	9	8	5	3	2	9	9	6	9	9	2	5		X	Yes	X	X	Yes	n/a	HTN	X	3	1	9	8	Strawberries were lowest sweet rating		Female	White
543	5	RYGB	41.4	38.9	2.5	7	1	7	7	6	7	3	9	8	5	5	6	3	3	4		X	X	X	X	Yes	X	X	X	4	2	3	7	Food pref changes? - "Yes, avoid carb as they make me feel sick" Fav food BEFORE pizza, AFTER ricotta bake	Yes
11	6	RYGB	36.7	27.5	9.2	9	9	1	9	9	9	3	9	1	3	1		5	9	7		X	X	X	X	Yes	DM, HTN, OSA	DM, HTN, OSA	X	2	5	3	1	Change in food preferences - Yes, I used to love meat and bread, now I force myself to eat them; Fav food before was sweets, after turkey and small oranges	X	Female	White
61	6	RYGB	45.3	36.6	8.7	1	1	2	4	2	6	2	5	4	2	4	8	8	9	2		X	X	X	X	Yes	X	X	X	1	1	1	3			Female	White
69	6	RYGB	67.5	46.8	20.7	3	1	3	8	7	3	1	9	9	9	1	9	3	1	1		X	X	X	X	Yes	n/a	OSA	X	1	6	3	9	Strawberries were lowest sweet rating		Female	White
21	7	RYGB	50.3	41	9.3	4	6	6	9	4	6			6	9	7	8	5	8	2		X	X	X	X	Yes	X	X	X	5	9	9	9			Female	White
161	7	RYGB	39	30.3	8.7		1	7	9		3	1	1		1	7		3	1	3		X	Yes	X	X	Yes	X	X	X	1	1	1				Female	Unknown
647	7	RYGB	40.9	30.5	10.4	7	5	5	9	9		3	9	9	9	5	9	9	1	1		X	X	X	X	Yes	X	X	X	5	1	5	5	Food pref changes? - "Yes, I don’t like red meat, potatoes, spicy food, greasy food, pasta" Fav food BEFORE steak, salad, baked potatoe, AFTER chicken, fish, fruit, peanut butter	No
537	8	RYGB	48.4	37.2	11.2	7	1	5	7	5	5	1	7	3	1	5	9	1	1	3		X	X	X	X	Yes	X	HTN, OSA	X	1	3	1	9	Food pref changes? - "Yes I prefer more fruit in my diet" Fav food BEFORE pziza, AFTER meat & vegetables	Yes
23	12	RYGB	51.4	27.4	24	7	1	7	5	2	3	3	2	9	3	5	9	1	1	1		X	Yes, quit 2011	X	X	Yes	n/a	OSA	X	1	1	1	5	Strawberry was lowest for sweet (1), ice cream and cookie were (7)		Female	White
57	12	RYGB	43.4	27.5	15.9	5	1	8	9	7	5	1	7	9	3	3	9	3	1	5		X	X	Rare	X	Yes	n/a	OSA	X	1	1	5	5	Strawberries were lowest sweet rating		Female	White
77	12	RYGB	53.8	30.1	23.7	5	3	8	3	5	3	6	5	8	8	9	9	5	2	2		X	X	X	X	Yes	n/a	HTN	X	4	3	5	8	Strawberries were lowest sweet rating		Male	White
95	12	RYGB	52.9	37.9	15	5	3	7	9	1	1	9	9	3	1	5	9	1	3	1		X	X	X	X	Yes	X	X	X	3	3	1	7	Strawberries were lowest sweet rating
118	12	RYGB	39.7	23.8	15.9	1	1	5	9	2	5	5	3	9	1	1	7	9	7	1		X	X	1/month	X	Yes	n/a	HTN	X	3	3	3	9			Female	White
639	13	RYGB	39.6	25	14.6	9	1	8	9	9	5	1	9	9	1	9	9	5	3	1		X	X	Occasional	X	Yes	X	OSA	X	1	1	1	1	Food pref changes? - "Yes, don’t eat certain foods anymore- they don’t taste the same as before" Fav food BEFORE desserts, AFTER pastas/salads	Yes	Female	White
553	15	RYGB	66.2	48.7	17.5	9	3	9	9	9	9	5	9	9	1	7	9	1	1	3		X	X	X	X	Yes	X	OSA	X	1	1	1	9	Food prefs - "Yes some foods don’t sit well or digest well even when chewed very well" Fav food BEFORE steak, AFTER chicken	Yes
601	17	RYGB	42.1	29.6	12.5	5	9	3	2	3	2		4	2	9	2	2	6	8	8		X	X	X	X	Yes	X	X	X	9	7	9	2	Food prefs- "I don’t enjoy sweets like I used to"	No
552	19	RYGB	44.3	30.8	13.5	9	9	9	9	9	9	9	7	9	9	9	9	8	9	9		X	Yes	X	X	Yes	X	X	X	9	9	9	9	Food prefs - "Yes I don’t care for chicken, pork and I have to have beef really more now. Same dairy products don’t agree with me & some do" Fav foods BEFORE steak & seafood, AFTER I really don’t have any but I eat a lot of yogurt & spinach salad	No	Female	White
690	21	RYGB	49.3	35.1	14.2	8	1	8	9	9	9	1	3	1	1	5	9	1	1	1		X	X	X	X	Yes	X	HTN	X	1	1	1	9	Food prefs- "Some foods don’t tase the same as before surgery" Fav food BEFORE spaghetti, AFTER BBQ chicken, sweet potatoes	Yes	Female	White
16	24	RYGB	41.5	30.3	11.2	3	3	3	6	4	7	3	4	5	1	7	9	1	4	2		X	X	X	X	Yes	X	X	X	9	7	1	9			Female	White
22	24	RYGB	43.5	32.3	11.2	3	1	3	7	7	7	5	9	9	1	3	4	2	1	2		X	X	X	X	Yes	n/a	OSA	X	3	3	1	7	Strawberries were lowest sweet rating		Male	White
81	24	RYGB	40.4	24.1	16.3	9	4	9	9	9	8	1	9	9	1	9	9	9	2	7		X	X	Rare	X	Yes	HTN	X	X	1	3	1	9	Strawberries were lowest sweet rating		Female	White
132	24	RYGB	46.1	30.3	15.8	7	2	5	5	5	7	7	3	3	5	9	9	3	3	3		X	X	X	X	Yes	X	X	X	3	3	3	9	Strawberries were lowest sweet rating		Female	White
602	25	RYGB	66.1	48.6	17.5	9	1	5	8	5	4	1	9	9	8	9	8	4	4	1		X	X	X	X	Yes	X	X	X	1	1	2	9	No food pref changes, Fav food BEFORE AND AFTER ham	Yes	Female	African American
603	26	RYGB	36.5	23.8	12.7	3	2	5	3	3	8	3	3	9	5	4	9	1	1	3		X	X	X	X	Yes	X	X	X					Food prefs- "Yes, I no longer can drink any sweet drinks. I eat a lot more cheese and don’t need to have crackers with it" Fav food BEFORE chicken, beef, pork, AFTER same	Yes	Female	White
516	38	RYGB	41.8	31.6	10.2	5	3	4	7	6	5	5	3	8	9	3	9	3	1	1		X	X	X	X	Yes	X	X	X	1	3	3	1	Food pref changes? - "Yes, breads, pastas and rice not preferences anymore" Fav foods BEFORE fettucini alfredo, AFTER grilled chicken & pickles	Yes	Female	White
551	39	RYGB	39.3	33.5	5.8	2	1	2	3	3	3	6	8	9	9	8	9	1	2	5		X	X	X	X	Yes	X	X	X	1	1	9	9	Food prefs - "Yes, things seem too sweet like soda or other candy" Fav food BEFORE ice cream, AFTER fruit	Yes	Female	White
686	39	RYGB	39.8	22.6	17.2	3	1	7	1	5	1	9	5	9	1	9	9	7	3	3		X	X	X	X	Yes	X	X	X	1	5	1	9	Food prefs- "Yes, I no longer enjoy pastas or starchy foods but I can tolerate spicy foods much more" Fav food BEFORE chinese, AFTER chicken	Yes
187	48	RYGB	39.4	30.6	8.8	6	1	5	9	9	7	4	1	3	1	5	7	7	1	1		X	X	X	X	Yes	X	X	X	1	1	1	9	Strawberries were lowest sweet rating
651	50	RYGB	36.3	30.5	5.8	8	1	5	4	5	5	5	7	1	3	6	4	1	1	1		X	X	X	X	Yes	X	X	X	1	4	1	5	Food prefs- "Less desire/likeness for sweets" Fav food BEFORE thanksgiving, fav food AFTER eggs and spinach	Yes	Male	White
683	52	RYGB	53.4	42.8	10.3	7	3	9	2	2	1	2	3	5	3	9	9	8	4	2		X	X	X	X	Yes	X	X	X	2	1	2	3	Food prefs- "Yes I crave salty foods, no desire for sweets at all" Fav food BEFORE pancakes, AFTER tuna on toast, pickled beets	Yes	Female	White
530	53	RYGB	44.3	40.6	3.7	9	1	4	5	4	5	7	7	9	9	6	9	2	2	2		X	X	X	X	Yes	X	X	X	5	2	3	9	Food pref changes? - "I loved lots of carb foods, after surgery I have more tolerance for a variety of fruits & veggies" Fav foods BEFORE anything sweet w/ soft consistincey, AFTER I don’t have any one favorite, I do like a slightly firmer consistincey now	Yes	Male	White
76	60	RYGB	46.4	26.7	19.7	9	1	1	5	3	1	5	3	5	1	1	9	2.5	1	1		X	X	Occasional	X	Yes	X	X	X	1	3	1	9			Female	White
658	64	RYGB	46.9	25.8	21.1	6	3	8	9	7	7	9	8	9		9	9	9	9	8		X	X	X	X	Yes	X	X	X	1	3	1	5	Food prefs' "Yes I used to love meat and now I don’t" Fav food BEFORE hamburger, AFTER cottage cheese & peaches	Yes	Female	White
129	72	RYGB	50.6	29.2	21.4	7	3	4	7	7	7	1	9	7	1	3	3	2	1	3		X	X	2x a month	X	Yes	X	X	X	1	3	1	2	Strawberries were lowest sweet rating		Female	White
117	72	Band	40.3	37.8	2.5	1	5	4	5	5	9	3	5	9	4	2	4	2	4	1		X	X	X	X	Yes	X	X	X	1	1	4	4
637	74	RYGB	46.2	30.7	15.5	5	9	5	3	5	7	5	2	5	7	3	1	7	7	7		X	X	Rare	X	Yes	X	X	X	9	7	7	1	No food pref changes, fav food before and after spaghetti	No	Female	White
693	76	RYGB	40.1	34.7	5.4	9	9	4	3	3	1	1	1	1	9	1	1	9	9	4		X	X	X	X	Yes	X	X	X	9	3	9	1	No food pref changes, fav food BEFORE ice cream, AFTER fruit	No	Female	White
695	78	RYGB	40.1	34.7	5.4	5	1	5	9	9	5	1	9	5	3	5	7	7	1	3		X	X	X	X	Yes	X	HTN	X	5	5	1	5	Food prefs- "Yes, I don’t crave sweet things except for 2 days before my period" Fav food BEFORE chocolate, AFTER more veggies	Yes	Female	White
154	84	RYGB	44.5	38.2	6.3	3	2		4			3			1	1		2	2			X	X	X	X	Yes	X	X	X	1	3	1	4
564	91	RYGB	63.4	48.7	14.7	8	7	4	3	3	3	8	3	3	1	6	9	3	1	3		X	X	X	X	Yes	X	HTN	X	9	9	1	1	Food prefs - "Yes I eat a lot healthier, I eat more salad & celery, less meat & bread" Fav food BEFORE milk, bread, meat, AFTER salad/celery	No	Female	White
514	98	RYGB	45.5	30.6	14.9	5	3	4	4	4	4	6	8	9	9	9	9	2	2	4		X	X	Occasional	X	Yes	X	HTN	X	1	1	7	7	Food pref changes? - "Yes, chocolate really doesn’t appeal to me anymore" Fav foods BEFORE oreos/pizza, AFTER canteloupe	Yes	Female	White
527	98	RYGB	45.8	35.6	10.2	5	5			7	7	6	5	4	1	1	7			1		X	Yes	X	X	Yes	X	X	X	1	1	1	9	Fav foods BEFORE pizza, AFTER pizza, cookies, cake	No
529	99	RYGB	47.4	44.7	2.7	4	1	8	8	8	8	2	4	9	5	7	9	1	1	2		X	X	X	X	Yes	X	X	X	1	1	6	9	Food pref changes? - "Yes, I lean more towards proteins" Fav food BEFORE pasta, AFTER "I still enjoy pasta but in much smaller amounts"	Yes	Female	White
635	104	RYGB	46	41.2	4.8	3	1		5	6	5	1	5	5	1	9	9	3	1	3		X	Yes	X	X	Yes	X	OSA	X	1	1	1	3	Food pref changes? - "Yes, less sugary stuff" Fav food BEFORE pasta, AFTER fresh salads and fruit	Yes	Female	Unknown
521	138	RYGB	61.1	44.8	16.3	9	5	9	9	7	5	3	4	3	1	7	7	5	1	5		X	Yes	X	X	Yes	HTN	HTN	X	1	1	1	3	Food pref changes? - " For about a year they did but now I eat the same foods only smaller portions than pre-op. I cannot tolerate most lactose products now." Fav food before and after is chicken livers	Yes	Female	White
15	144	RYGB	63.2	55.1	8.1	5	1	5	7	9	1			2	3	1	1	3	1	3		X	X	X	X	Yes	X	X	X	1	1	4	9	Strawberries were lowest sweet rating
	LESS THAN 1 MONTH POST-SURGERY
110	0.5	RYGB	41	39.5	1.5	1	2	3	6	4	3	5	6	5	8	3	8	5	3	5		X	X	X	X	Yes	n/a	HTN	X	1	5	5	2			Female	White
113	0.75	RYGB	42.4	41.5	0.9	3	1	7	7	7	9	1	3	3	1	9	9	9	1	3		X	Yes, quit 2014	X	X	Yes	X	X	X	5	5	1	9	Strawberries were lowest sweet rating		Female	White
116	0.75	RYGB	49.5	46.6	2.9	4	1	4	1	6	5	9	7	9	9	1	9	1	3	6		X	Yes	X	X	Yes	X	X	X	1	2	7	9	Strawberries were lowest sweet rating		Female	White
	AWAITING SURGERY / NO DRUGS
Survey #	Time Since Surgery	Surgery Type	BMI Pre-surgery	BMI Today	Change in BMI	Sweet Ratings			Salty Ratings			Sour Ratings			Bitter Ratings			Umami Ratings				Current Smoker	Former Smoker	Amt EtOH per H/P or office note	Pregnant	Mood Altering Meds (Y/N)	Pre-Op DM, HTN, OSA	Post-Op DM, HTN, OSA	Dumping, Nausea, Vomit, Dehydration	Odorant Rating - Rose	Odorant Rating - Banana	Odorant Rating - Coffee	Odorant Rating - Gasoline	Comments	Strawberries as lowest (most pleasing) sweet rating?	Sex	Race/Ethnicity
109	0		61.8			7	1	1	9	1	1	1	5	5	4	5	9	5	1	1		X	X	X	X	X	X	n/a	n/a	3	3	3	9			Female	White
125	0		47.8			1	1	7	1	9	9		3	6	1		9	1	1	5		X	X	X	X	X	DM, HTN	X	X	2	3	5	5			Female	White
127	0		34.7			5	3	3	9	4	5	7	5	9	1	3	9	3	3	5		X	X	Occasional	X	X	X	n/a	n/a	5	5	1	5			Female	White
143	0		48.4			8	2	6	8	7	2	8	2	2	1	2	2	2	2	6		X	X	X	X	X	DM, OSA	n/a	n/a	4	8	5	3	Strawberries were lowest sweet rating		Female	White
145	0		42.1			3	2	5	2	5	5	9	9	9	9	9	9	2	2	6		X	Yes, quit 2014	X	X	X	X	n/a	n/a	1	2	9	5	Strawberries were lowest sweet rating		Male	White
146	0		44.1			1	5	1	5	8	6	7	8	9	1	5	9	9	9	1		X	X	X	X	X	X	n/a	n/a	1	5	1	9			Female	White
152	0		36			1	1	1	9	1	1	1	1	1	1	9	9	1	1	1		X	X	X	X	X	DM, HTN	n/a	n/a	1	1	1	9			Female	White
191	0		58.7			5	2	5	2	5	8	8	7	1	1	5	6	1	1	1		X	Yes, quit 2006	X	X	X	X	n/a	n/a	1	1	1	1	Strawberries were lowest sweet rating		Female	White
193	0		39.5			5	1	2	7	5	3	3	4	9	3	9	9	1	1	1		X	Yes	X	X	X	X	n/a	n/a	1	2	2	1	Strawberries were lowest sweet rating		Female	White
512	0		51.7			4	7	2	6	2	6	9	1	1	2	3	8	1	2	3		X	Yes	Rare	X	X	HTN, OSA	X	X	1	4	1	5	Fav foods BEFORE steak, seafood, salad	No	Female	White
558	0		40.8			5	2	4	6	5	2	2	9	4	1	3	9	5	3	1		X	Yes	X	X	X	X	X	X	2	1	1	8	Fav food BEFORE breads	Yes	Female	White
562	0		50			3	1	4	3	4	5	3	9	9	9	6	9	5	1	3		X	X	Rare	X	X	X	X	X	5	6	4	9	Fav food BEFORE pasta	Yes	Female	White
575	0		40.7			4	8	1	5	2	2	6	7	3	1	1	1	7	5	2		X	X	X	X	X	X	X	X	5	3	6	8	Fav food BEFORE steak & salad	No	Female	White
579	0		38.6			1	1	7	9	5	3	3	3	7	3	2	5	9	1	1		X	X	Occasional	X	X	X	X	X	3	7	1	3	Fav foods Before chicken	No	Female	White, Hispanic/Latino
583	0		60.5			2	3	2	1	3	4	5	7	9	4	3	9	2	4	2		X	X	Occasional	X	X	HTN	X	X	7	5	2	4	Fav food BEFORE tacos, burritos	No	Female	White
584	0		52.1			2	2	3	5	6	5	5	9	9	2	3	9	1	2	2		X	Yes	Rare	X	X	HTN, OSA	X	X	1	1	1	9	Fav food BEFORE ribs, cole slaw	No	Female	White
594	0		50			6	4	5	5	6	7	6	7	5	9	6	9	1	4	3		X	X	X	X	X	HTN, OSA	X	X	4	4	7	5	Fav food BEFORE fish	Yes	Female	White
621	0		63.3			5	1	5	3	3	6	5	5	9	9	1	9	9	1	3		X	X	X	X	X	DM, HTN	X	X	1	3	9	9	Fav food BEFORE pizza	Yes	Female	White
623	0		40.6			1	5	3	1	2	1	1	1	5	1	3	1	1	5	7		X	Yes	X	X	X	HTN	X	X	5	6	1	1	Fav food BEFORE chocolate	No	Female	White
625	0		40.1			4	1	1	8	7	8	3	8	9	7	1		5	5	4		X	X	X	X	X	DM	X	X	1	2	4	9	Fav food BEFORE chocolate anything	No	Female	White
631	0		38.8			1	1	4	3	4	6	3	2	2	9	3	9	5	1	5		X	Yes	X	X	X	DM	X	X					Fav food BEFORE chicken, pizza	No	Male	White
652	0		39			3	3	7	5	9	7	3	3	9	9	1	9	3	3	1		X	Yes	Occasional	X	X	X	X	X	1	1	9	9	Doesn’t really have a favorite food	No	Female	White
654	0		43.4			1	1	3	7	5	5	5	9	9	9	9		3	1	3		X	X	X	X	X	X	X	X	3	5	5	7	Fav foods before chinese, ice cream	No	Female	White
655	0		49.7			1	1	3	3	3	9	3	3	9	9	9	9	1	3	1		X	Yes	Occasional	X	X	HTN	X	X	3	5	9	9	Fav food before cheese	No	Female	White
677	0		53.1			1	6	3	9	3	7	1	9	5	9	9	9	1	1	3		X	X	X	X	X	HTN, OSA	X	X	3	1	9	9	Fav food BEFORE homemade mac and cheese	No	Male	White
680	0		42.9			1	2	6	5	5	4	7	6	2	9	5	8	2	3	3		X	X	Rare	X	X	DM, HTN, OSA	X	X	7	3	8	9	Fav food BEFORE anything but liver	No	Female	White
691	0		54.7			3	1	2	1	3	4	2	9	9	9	7	9	1	1	1		X	X	X	X	X	X	X	X	8	1	9	9	Fav food BEFORE chicken	Yes	Female	White
699	0		49.7			5	1	3	5	5	6	3	9	9	9	3	2	9	3	1		X	Yes	X	X	X	X	X	X	1	1	9	5	Fav food BEFORE chinese	Yes	Female	White
	AWAITING SURGERY / DRUGS
Survey #	Time Since Surgery	Surgery Type	BMI Pre-surgery	BMI Today	Change in BMI	Sweet Ratings			Salty Ratings			Sour Ratings			Bitter Ratings			Umami Ratings				Current Smoker	Former Smoker	Amt EtOH per H/P or office note	Pregnant	Mood Altering Meds (Y/N)	Pre-Op DM, HTN, OSA	Post-Op DM, HTN, OSA	Dumping, Nausea, Vomit, Dehydration	Odorant Rating - Rose	Odorant Rating - Banana	Odorant Rating - Coffee	Odorant Rating - Gasoline	Comments	Strawberries as lowest (most pleasing) sweet rating?	Sex	Race/Ethnicity
111	0		57.6			1	1	7	7	7	1	9	7	9	1	1	7	9	9	1		X	X	X	X	Yes	HTN, OSA	n/a	n/a	1	1	1	9			Female	White
119	0		44.8			1	9	3	7	7	4	6	1	1	4	1	9	1	2	4		X	X	X	X	Yes	OSA	n/a	n/a	1	1	3	9			Female	African American
137	0		47.9			1	1	6	6	1	5	3	9	8	1	9	9	1	1	9		X	Yes, quit 2013	X	X	Yes	X	n/a	n/a	3	2	1	9			Female	White
138	0		44.8			1	1	1	1	1	1	9	9	9	9	1	9	9	6	3		X	X	X	X	Yes	DM, HTN	n/a	n/a	1	1	1	9			Female	White
141	0		54.5			1	5	3	7	3	6	9	9	6	4	6	9	1	1	7		X	X	X	X	Yes	HTN	n/a	n/a	1	1	1	2			Female	White
144	0		64.9			1	9	2	5	7	2	9	9	9	9	2	9	3	3	9		X	X	X	X	Yes	X	n/a	n/a	1	1	9	9			Female	White
147	0		51.2			1	3	3	5	2	3	8	9	7	4	1	3	5	6	5		X	X	X	X	Yes	HTN, OSA	n/a	n/a	4	5	3	8			Female	White
149	0		53.9			1	1	3	9	9	9	3	1	5	9	1	9	9	1	4		X	Yes, quit 2013	X	X	Yes	X	n/a	n/a	1	9	1	9			Female	White
194	0		46.4			1	1	1	6	7	5	4	1	9	1	9	9	5	1	7		X	X	X	X	yes	DM, HTN, OSA	n/a	n/a	1	1	1	9			Female	White
503	0		35.4			3	1	1	5	1	5	9	9	7	1	9	9	9	1	5		X	X	X	X	Yes	X	X	X	3	3	1	9		X	Female	White
511	0		43.3			8	1	4	3	3	2	1	3	3	1	5	9	3	1	1		X	X	Occasional	X	Yes	OSA	X	X	1	2	1	1	Fav food BEFORE is pizza	Yes	Female	White
524	0		68			5	1	6	7	9	8	2	4	4	1	1	9	1	1	9		X	X	X	X	Yes	HTN, DM	X	X	1	1	1	9	Fav food BEFORE is pizza	Yes	Female	White
561	0		51.5			1	3	1	7	5	5	9	7	9	9	3	9	9	3	1		X	X	X	X	Yes	HTN, OSA	X	X	3	3	9	5	Fav foods BEFORE salmon, shrimp, alfredo, pizza	No	Male	White
582	0		63.4			3	3	1	5	5	3	3	5	9	1	1	9	3	1	1		X	X	Rare	X	Yes	HTN, OSA	X	X	5	3	1	7	Fav food BEFORE something sweet like candy, baked goods	No	Female	White
585	0		48.6			2	8	1	4	1	5	9	7	9	9	1	9	1	5	2		X	X	X	X	Yes	HTN	X	X	3	9	9	9	Fav food BEFORE chocolate	No	Female	White
618	0		45.3			1	2	3	5	7	8	5	5	6	1	4	5	3	5	1		X	X	Occasional	X	Yes	X	X	X	2	3	1	8	Fav food BEFORE none, likes chocolate or feel good food	no	Female	White
649	0		41.7			4	3	6	5	5	7	4	8	2	2	9	9	2	3	9		X	Yes	X	X	Yes	HTN	X	X	7	3	1	9	Fav food BEFORE avocados	Yes	Female	White
650	0		48.7			1	1	1	5	8	9	9	9	1	1	1	9	1	1	3		X	X	X	X	Yes	HTN	X	X	1	2	1	9	Fav food BEFORE ice cream/chocolate	Yes	Female	White
656	0		46.9			5	1		7						9	7		1	1			X	X	X	X	Yes	HTN	X	X						X	Male	White
674	0		42.5			1	1	5	5	7	3	9	7	1	1	3	9	3	1	1		X	Yes	Rare	X	Yes	X	X	X	1	1	1	9	Fav food BEFORE pizza, ceasar salad	No	Female	White
678	0		36			5	1	7	3	5	5	2	3	9	9	7	9	1	2	7		X	X	Rare	X	Yes	X	X	X	1	5	9	3	Fav food BEFORE mac and cheese	Yes	Male	White
679	0		49.1			5	1	9	5	4	9	1	3	2	1	3	7	3	1	2		X	X	X	X	Yes	X	X	X	3	1	1	5	Fav food BEFORE anything spicy	Yes	Female	Unknown
103	0		62			5	2	5	4	7	7	8	9	9	6	9	9	1	1	5		X	X	X	X	Yes	OSA	n/a	n/a	1	1	9	9	Strawberries were lowest sweet rating		Male	White
104	0		41.4			4	1	5	2	2	4	5	8	2	2	4	9	1	2	7		X	Yes, quit 2012	X	X	Yes	HTN	n/a	n/a	7	5	1	9	Strawberries were lowest sweet rating		Female	White
105	0		41.1			1	1	1	9	1	1	1	9	5	1	5	9	9	1	1		X	Yes, quit 1986	X	X	Yes	DM, HTN, OSA	n/a	n/a	1	1	1	9			Female	African American
106	0		40.4			1	1	1	1	9	9	1	3	1	4	8	9	1	2	4		X	X	X	X	Yes	HTN	n/a	n/a	4	5	3	9			Female	White
